# Supplementary material for: Aspirin use and risk of breast cancer in African American women
Source: Breast Cancer Res. 2020 Sep 4;22:96. doi: 10.1186/s13058-020-01335-1 (PMC7650295; doi:10.1186/s13058-020-01335-1)
Supplement: Supplementary file 1 — Additional file 1 : Table S1. Multivariable-adjusted hazard ratios (95% CI) for associations of lagged aspirin use in the BWHS, overall and by ER status, 1997-2017. Table S2. Multivariable-adjusted hazard ratios (95% CI) for associations of current regular aspirin use relative to non-use of any NSAIDs in the BWHS, overall and by ER status, 19952017. [file 13058_2020_1335_MOESM1_ESM.xlsx]

## Sheet: Supplementary tables
Additional Table 1. Multivariable-adjusted hazard ratios (95% CI) for associations of lagged aspirin use in the BWHS, overall and by ER status, 1997-2017.
		All invasive (n=1863)					ER-positive (n=1106)					ER-negative (n=558)
	person-years	cases	HR	95% CI			cases	HR	95% CI			cases	HR	95% CI
Non-use	701320	1231	1	reference			692	1	reference			392	1	reference
Past use	148662	305	0.999	0.869	1.149		195	1.004	0.843	1.194		83	0.927	0.714	1.203
Current use	132700	327	0.93	0.813	1.07		219	0.982	0.83	1.162		83	0.827	0.638	1.071
Adjusted for age, family history of breast cancer, menopausal status, current BMI, duration of E+P use, parity, ever lactation, age at first birth, ever lactation, age at menarche, recency of OC use, alcohol consumption.
Additional Table 2. Multivariable-adjusted hazard ratios (95% CI) for associations of current regular aspirin use relative to non-use of any NSAIDs in the BWHS, overall and by ER status, 1995-2017.
		All invasive (n=1777)					ER-positive (n=1024)					ER-negative (n=529)
	person-years	cases	HR	95% CI			cases	HR	95% CI			cases	HR	95% CI
Non-use of any NSAIDs	770248	1453	1	reference			811	1	reference			447	1	reference
Current use, aspirin only	133975	324	0.91	0.8	1.03		213	0.97	0.82	1.13		82	0.82	0.64	1.05
Adjusted for age, family history of breast cancer, menopausal status, current BMI, duration of E+P use, parity, ever lactation, age at first birth, ever lactation, age at menarche, recency of OC use, alcohol consumption.
